# Supplementary material for: E3 Ubiquitin Ligase Uhrf2 Knockout Reveals a Critical Role in Social Behavior and Synaptic Plasticity in the Hippocampus
Source: Int J Mol Sci. 2024 Jan 26;25(3):1543. doi: 10.3390/ijms25031543 (PMC10855348; doi:10.3390/ijms25031543)
Supplement: Supplementary file 1 [file ijms-25-01543-s001.zip]

Archive with 1 entries (1 files):
- ijms-2766719-supplementary.pdf
